# Supplementary material for: Improved protein splicing through viral passaging
Source: mBio. 2024 May 23;15(6):e00984-24. doi: 10.1128/mbio.00984-24 (PMC11237716; doi:10.1128/mbio.00984-24)
Supplement: Table S1 — Mutations found in passaged rEBOV-VP30-RadA-ZsG lineages. [file mbio.00984-24-s0005.xlsx]

## Sheet: P2
Nucleotide Position	NT.ID	Genome position	Coding change	Frequency
8306	8306-G-A	GP-VP30 intergenic region	not applicable	0.435024
19503	19503-T-TA	L 3' UTR	not applicable	0.667455

## Sheet: P13A
Nucleotide Position	NT.ID	Genome position	Coding change	Frequency
3875	3875-G-T	VP35	silent	0.688259
6436	6436-C-T	GP	P133L	0.231969
8213	8213-A-C	GP-VP30 intergenic region	not applicable	0.681604
8306	8306-G-A	GP-VP30 intergenic region	not applicable	0.739286
8323	8323-C-T	GP-VP30 intergenic region	not applicable	0.29148
9493	9493-T-G	RadA	Y67D	0.630597
12059	12059-A-G	VP24	K163R	0.292017
17956	17956-T-G	L	S1717A	0.761165
17988	17988-A-C	L	silent	0.227027
18200	18200-T-C	L	I1798T	0.275261
19503	19503-T-TA	L 3' UTR	not applicable	0.639053

## Sheet: P13B
Nucleotide Position	NT.ID	Genome position	Coding change	Frequency
5298	5298-A-G	VP40	K274E	0.770833
6668	6668-T-C	GP	silent	0.9
6675	6675-T-C	GP	Y213H	0.903226
6678	6678-T-C	GP	Y214H	0.901639
6683	6683-T-C	GP	silent	0.9
6753	6753-T-C	GP	silent/L239P if combined with 6754 mutation	0.839286
6754	6754-T-C	GP	L239S/L239P if combined with 6753 mutation	0.839286
7594	7594-T-G	GP	silent	1
8321	8321-A-C	GP-VP30 intergenic region	not applicable	0.92
8356	8356-C-T	GP-VP30 intergenic region	not applicable	0.818182
8530	8530-G-C	VP30	G8R	0.2
9403	9403-T-C	RadA	F37L	0.64
9415	9415-T-C	RadA	Y41H	0.631579
9437	9437-T-C	RadA	G48A	0.809524
9493	9493-T-C	RadA	Y67H	0.814815
9567	9567-T-C	RadA	silent	1
9599	9599-T-C	RadA	L102P	0.805556
9704	9704-T-C	ZsG	L8P	0.875
11461	11461-A-AAT	VP30-VP24 intergenic region	not applicable	0.512195
19503	19503-T-TA	L 3' UTR	not applicable	0.772727

## Sheet: P13C
Nucleotide Position	NT.ID	Genome position	Coding change	Frequency
3749	3749-T-C	VP35	silent	1
6436	6436-C-T	GP	P233L	0.991453
8323	8323-C-T	GP-VP30 intergenic region	not applicable	1
9489	9489-T-C	RadA	silent	1
9493	9493-T-C	RadA	Y67D	1
9512	9512-T-C	RadA	V73A	1
12717	12717-G-GA	VP24-L intergenic region	not applicable	0.204819
